# Supplementary material for: Moderate neuroprotection of combination cell therapy in fetal growth restricted newborns at postnatal day 10
Source: Stem Cells Transl Med. 2026 Apr 20;15(5):szag019. doi: 10.1093/stcltm/szag019 (PMC13120858; doi:10.1093/stcltm/szag019)
Supplement: szag019_Supplementary_Data [file szag019_supplementary_data.zip]

Archive with 1 entries (1 files):
- Supplementary information_all.docx
